# Supplementary material for: Evidence of in vitro mecB-mediated β-lactam antibiotic resistance transfer to Staphylococcus aureus from Macrococcus psychrotolerans sp. nov., a psychrophilic bacterium from food-producing animals and human clinical specimens
Source: Appl Environ Microbiol. 2025 Mar 11;91(4):e01652-24. doi: 10.1128/aem.01652-24 (PMC12016501; doi:10.1128/aem.01652-24)
Supplement: Supplemental material — Tables S1 to S7. [file aem.01652-24-s0001.xlsx]

## Sheet: Table S1_ANI and DDH
Table S1 The phylogenetic divergence at the whole-genome level calculated by ANI and dDDH values. Cluster analysis based on ANI values and a heat map of ANI identity were obtained using fastANI v1.33. The dDDH values by the d4 formula were calculated using a web-based genome-to-genome distance calculator (GGDC) v3.0.
Averarage nucleotide identity (ANI)	Macrococcus caseolyticus subsp. hominis CCM 7927 (MJBJ00000000)	Macrococcus caseolyticus subsp. caaseolyticus FDAARGOS_868 (=DSM 20597) (CP065729)	Macrococcus psychrotolerans sp. nov. NRL/St 21/332 (CP124577)	Macrococcus psychrotolerans sp. nov. NRL/St 13/116 (CP124585)	Macrococcus psychrotolerans sp. nov. NRL/St 95/376 (CP124591)	Macrococcus psychrotolerans sp. nov. 19Msa1047 (CP080013)	Macrococcus psychrotolerans sp. nov. 19Msa1099 (CP079955)	Macrococcus psychrotolerans sp. nov. 19Msa0499 (CP079969)	Macrococcus canis KM 45013 (CP021059)	Macrococcus armenti JEK37 (CP083608)	Macrococcus bohemicus CCM 7100 (PZJG01000000)	Macrococcus goetzii CCM 4927 (MJBI02000000)	Macrococcus epidermidis CCM 7099 (PZJH00000000)		Digital DNA-DNA hybridization (dDDH, d4, in %)	Macrococcus caseolyticus subsp. hominis CCM 7927 (MJBJ00000000)	Macrococcus caseolyticus subsp. caaseolyticus FDAARGOS_868 (=DSM 20597) (CP065729)	Macrococcus psychrotolerans sp. nov. NRL/St 21/332 (CP124577)	Macrococcus psychrotolerans sp. nov. NRL/St 13/116 (CP124585)	Macrococcus psychrotolerans sp. nov. NRL/St 95/376 (CP124591)	Macrococcus psychrotolerans sp. nov. 19Msa1047 (CP080013)	Macrococcus psychrotolerans sp. nov. 19Msa1099 (CP079955)	Macrococcus psychrotolerans sp. nov. 19Msa0499 (CP079969)	Macrococcus canis KM 45013 (CP021059)	Macrococcus armenti JEK37 (CP083608)	Macrococcus bohemicus CCM 7100 (PZJG01000000)	Macrococcus goetzii CCM 4927 (MJBI02000000)	Macrococcus epidermidis CCM 7099 (PZJH00000000)
Macrococcus caseolyticus subsp. hominis CCM 7927 (MJBJ00000000)	100	96.6777	95.4818	95.392	95.484	95.3014	95.3073	95.3124	88.3262	83.1927	82.07	80.5426	80.1199		Macrococcus caseolyticus subsp. hominis CCM 7927 (MJBJ00000000)	100	72.9	63.3	62.8	63.5	63.1	63.1	63.1	35.8	23	22.4	21	20.4
Macrococcus caseolyticus subsp. caseolyticus FDAARGOS_868 (=DSM 20597 (CP065729)	96.6777	100	94.442	94.5429	94.4718	94.4036	94.4167	94.4387	88.0425	83.1352	81.8095	80.17	80.2729		Macrococcus caseolyticus subsp. caseolyticus FDAARGOS_868 (=DSM 20597) (CP065729)	72.9	100	58.2	58.3	58.5	58.3	58.3	58.3	35	23.3	22.4	20.8	20.7
Macrococcus psychrotolerans sp. nov. NRL/St 21/332 (CP124577)	95.4818	94.442	100	99.2121	99.2132	99.0654	99.0537	99.093	88.5713	83.175	81.1543	80.1324	80.0472		Macrococcus psychrotolerans sp. nov. NRL/St 21/332 (CP124577)	63.3	58.2	100	94.7	94.8	93.8	94	94	36.4	23.3	21.1	20.6	20.4
Macrococcus psychrotolerans sp. nov. NRL/St 13/116 (CP124585)	95.392	94.5429	99.2121	100	99.2772	99.0487	99.0612	99.0468	88.5632	83.0755	80.9094	79.8277	79.868		Macrococcus psychrotolerans sp. nov. NRL/St 13/116 (CP124585)	62.8	58.3	94.7	100	94.6	92.8	92.8	92.8	36.3	23.3	20.9	20.3	20.4
Macrococcus psychrotolerans sp. nov. NRL/St 95/376 (CP124591)	95.484	94.4718	99.2132	99.2772	100	99.2501	99.2334	99.2439	88.6245	82.9797	80.992	79.9847	79.9322		Macrococcus psychrotolerans sp. nov. NRL/St 95/376 (CP124591)	63.5	58.5	94.8	94.6	100	95.1	95.3	95.3	36.5	23.3	21	20.6	20.4
Macrococcus psychrotolerans sp. nov. 19Msa1047 (CP080013)	95.3014	94.4036	99.0654	99.0487	99.2501	100	99.9936	99.9889	88.5107	82.9573	81.0766	80.2195	80.1568		Macrococcus psychrotolerans sp. nov. 19Msa1047 (CP080013)	63.1	58.3	93.8	92.8	95.1	100	99.9	99.9	36.4	23.5	21.2	21	20.5
Macrococcus psychrotolerans sp. nov. 19Msa1099 (CP079955)	95.3073	94.4167	99.0537	99.0612	99.2334	99.9936	100	99.9937	88.4949	83.0427	81.1508	80.1929	80.2007		Macrococcus psychrotolerans sp. nov. 19Msa1099 (CP079955)	63.1	58.3	94	92.8	95.3	99.9	100	100	36.4	23.5	21.2	21	20.5
Macrococcus psychrotolerans sp. nov. 19Msa0499 (CP079969)	95.3124	94.4387	99.093	99.0468	99.2439	99.9889	99.9937	100	88.5262	82.9624	81.0783	80.1956	80.1282		Macrococcus psychrotolerans sp. nov. 19Msa0499 (CP079969)	63.1	58.3	94	92.8	95.3	99.9	100	100	36.4	23.5	21.2	21	20.5
Macrococcus canis KM45013 (CP021059)	88.3262	88.0425	88.5713	88.5632	88.6245	88.5107	88.4949	88.5262	100	82.9641	81.0595	81.2727	81.129		Macrococcus canis KM45013 (CP021059)	35.8	35	36.4	36.3	36.5	36.4	36.4	36.4	100	23.4	21.1	21.2	21.1
Macrococcus armenti JEK37 (CP083608)	83.1927	83.1352	83.175	83.0755	82.9797	82.9573	83.0427	82.9624	82.9641	100	80.2517	80.3226	80.4933		Macrococcus armenti JEK37 (CP083608)	23	23.3	23.3	23.3	23.3	23.5	23.5	23.5	23.4	100	19.9	20	20.4
Macrococcus bohemicus CCM 7100 (PZJG01000000)	82.07	81.8095	81.1543	80.9094	80.992	81.0766	81.1508	81.0783	81.0595	80.2517	100	92.8848	93.541		Macrococcus bohemicus CCM 7100 (PZJG01000000)	22.4	22.4	21.1	20.9	21	21.2	21.2	21.2	21.1	19.9	100	49.8	52.1
Macrococcus goetzii CCM 4927 (MJBI02000000)	80.5426	80.17	80.1324	79.8277	79.9847	80.2195	80.1929	80.1956	81.2727	80.3226	92.8848	100	95.5675		Macrococcus goetzii CCM 4927 (MJBI02000000)	21	20.8	20.6	20.3	20.6	21	21	21	21.2	20	49.8	100	62.4
Macrococcus epidermidis CCM 7099 (PZJH00000000)	80.1199	80.2729	80.0472	79.868	79.9322	80.1568	80.2007	80.1282	81.129	80.4933	93.541	95.5675	100		Macrococcus epidermidis CCM 7099 (PZJH00000000)	20.4	20.7	20.4	20.4	20.4	20.5	20.5	20.5	21.1	20.4	52.1	62.4	100

## Sheet: Table S2_Variable phenotypic 
Table S2 Variable results of phenotypic characterization in strains of Macrococcus psychrotolerans sp. nov.
Test		Results obtained for tested strains &
		NRL/St 95/376T	NRL/St 13/116	NRL/St 21/332	19Msa1099	19MSA1047	19Msa0499
Nitrate reduction		+	+	-	-	-	-
Voges-Proskauer test		-	-	+	-	-	-
Clumping factor		-	-	+	-	-	w
Novobiocin resistance		+	-	-	-	-	-
a-Glucosidase#		-	-	-	-	w	-
a-Chymotrypsin#		w	-	-	-	-	-
Acid phosphatase#		-	+	+	+	w	w
Leucine arylamidase#		w	-	-	-	-	-
Naphthol-AS-Bi-phosphohydrolase#		+	-	-	w	w	w
Hydrolysis of:	DNA	-	+	+	-	-	-
	Gelatine	+	+	+	+	-	-
Acid from$:	Glycerol	+	-	-	w	w	w
	Sucrose	w	-	-	-	-	-
	Gluconate	w	-	-	-	-	-
Utilization of*:	D-Trehalose	-	b	+	+	+	+
	a-D-Glucose	-	b	b	b	+	b
	D-Turanose	-	b	-	b	+	+
	D-Fucose	-	b	-	-	b	-
	L-Fucose	-	-	-	-	b	-
	D-Serine	-	+	+	+	+	+
	Gelatine	-	b	+	-	-	+
	Glycyl-L-proline	-	b	+	b	-	b
	L-Glutamic acid	+	b	-	+	+	+
	L-Pyroglutamic acid	-	b	b	b	b	-
	Glucuronamide	-	b	-	b	+	b
	Methyl pyruvate	-	+	+	+	+	+
	L-Malic acid	-	b	b	-	-	-
	a-Keto butyric acid	-	b	+	+	-	b
Pale yellow pigment		-	+	-	-	-	-
&All data were taken from this study (in two replications).
#API ZYM kit
$API 50 CH kit
*Biolog GEN III MicroPlate
Symbols: +, positive; -, negative; w, weak; b, borderline

## Sheet: Table S3_ATB_susceptibility
Table S3 Results of antimicrobial susceptibility testing of Macrococcus psychrotolerans sp. nov. and Staphylococcus aureus transconjugant bearing mecB-plasmid
Test	Results obtained for tested strains‡
	M. psychrotolerans sp. nov.						S. aureus
	NRL/St 95/376T	NRL/St 13/116	NRL/St 21/332	19Msa1099 donor strain	19MSA1047	19Msa0499	RN4220 (pT181, p19Msa1099_1, p19Msa1099_8)	RN4220 (pT181) recipient strain
Penicillin G (1 IU)	24 (R)	23 (R)	22 (R)	0 (R)	0 (R)	0 (R)	0 (R)	30 (S)
Ampicillin (2 µg)	25 (S)	23 (S)	25 (S)	0 (R)	0 (R)	0 (R)	n.a.	n.a.
Oxacillin (1 µg)	23 (S)	22 (S)	23 (S)	0 (R)	0 (R)	0 (R)	0 (R)	23 (S)
Cefoxitin (30 µg)	24 (S)	22 (S)	22 (S)	20 (R)	19 (R)	20 (R)	10 (R)	26 (S)
Ceftobiprole (5 µg)	24 (S)	24 (S)	22 (S)	11 (R)	11 (R)	11 (R)	11 (R)	36 (S)
Ceftaroline (5 µg)	29 (S)	25 (S)	25 (S)	19 (I)	20 (I)	19 (I)	17 (I)	24 (S)
Ciprofloxacin (5 µg)	25 (I)	29 (I)	28 (I)	18 (R)	26 (I)	28 (I)	n.a.	n.a.
Norfloxacin (10 µg)	18 (S)	17 (I)	18 (S)	20 (S)	20 (S)	20 (S)	n.a.	n.a.
Levofloxacin (5 µg)	24 (I)	27 (I)	26 (I)	19 (R)	30 (I)	26 (I)	n.a.	n.a.
Gentamicin (10 µg)	26 (S)	24 (S)	25 (S)	24 (S)	23 (S)	26 (S)	n.a.	n.a.
Tobramycin (10 µg)	26 (S)	22 (S)	27 (S)	26 (S)	24 (S)	26 (S)	n.a.	n.a.
Erythromycin (15 µg)	27 (S)	27 (S)	27 (S)	20 (I)	26 (S)	28 (S)	n.a.	n.a.
Clindamycin (2 µg)	24 (S)	23 (S)	30 (S)	20 (R)	24 (S)	26 (S)	n.a.	n.a.
Tetracycline (30 µg)	23 (S)	27 (S)	26 (S)	26 (S)	28 (S)	24 (S)	9 (R)	9 (R)
Tigecycline (15 µg)	21 (S)	21 (S)	26 (S)	19 (S)	22 (S)	20 (S)	n.a.	n.a.
Linezolid (10 µg)	28 (S)	27 (S)	21 (S)	20 (R)	28 (S)	26 (S)	n.a.	n.a.
Chloramphenicol (30 µg)	26 (S)	25 (S)	23 (S)	18 (S)	25 (S)	24 (S)	n.a.	n.a.
Fusidic acid (10 µg)	27 (S)	26 (S)	26 (S)	26 (S)	28 (S)	32 (S)	n.a.	n.a.
Rifampicin (5 µg)	30 (S)	30 (S)	30 (S)	28 (S)	34 (S)	38 (S)	n.a.	n.a.
Trimethoprim (5 µg)	20 (S)	16 (S)	22 (S)	24 (S)	26 (S)	30 (S)	n.a.	n.a.
Cotrimoxazole (25 µg)	28 (S)	29 (S)	30 (S)	21 (S)	30 (S)	30 (S)	n.a.	n.a.
‡ Zone diameters in mm
Symbols (in case of Macrococcus spp. strains interpreted according EUCAST Clinical Breakpoint Tables v.14.0 for Staphylococus spp. - coagulase negative staphylococci [reference 59]): S, susceptible; R, resistant; I, intermediate; n.a. not assessed

## Sheet: Table S4_Fatty acids
Table S4 Fatty acid compositions (% of total fatty acids) of Macrococcus psychrotolerans sp. nov. isolates
Designation	NRL/St 95/376T		NRL/ST 13/116		NRL/St 21/332		19Msa1099		19Msa0499		19Msa1047
Temperature [°C]	15	37	15	37	15	37	15	37	15	37	15	37
10:0	nd	nd	nd	nd	nd	nd	nd	0.102824	nd	nd	nd	nd
12:0 iso	nd	nd	nd	0.131716	nd	nd	nd	nd	nd	nd	nd	0.0940851
12:1 ω7c	nd	nd	nd	nd	nd	nd	nd	nd	0.148772	nd	nd	nd
12:0	0.986602	1.07963	0.813551	1.3688	1.03511	1.20609	1.11219	1.53392	1.15534	1.96951	1.29021	1.81939
13:0	0.166014	0.369675	0.155245	0.412454	0.123717	0.343233	0.139511	0.3191	0.129612	0.292704	0.217515	0.310418
14:0 alcohol	0.241336	0.436991	nd	0.688942	0.276534	0.51521	0.263313	0.496429	0.198359	0.546618	0.254082	0.566243
14:0 iso	0.923396	0.786968	1.89907	4.09936	0.894446	1.79716	0.687998	1.12321	0.637338	0.216513	0.176271	0.59911
14:1 ω9c	8.86254	1.66142	8.58467	1.97543	7.74092	3.09252	9.26878	1.22168	8.91999	0.826988	8.09767	0.659491
14:1 ω7c	nd	nd	nd	nd	nd	nd	nd	nd	0.106354	nd	nd	nd
14:0	19.6191	30.5366	18.3016	31.8435	19.6725	30.2495	20.8658	34.0311	21.2805	39.0382	23.8118	38.3407
15:0 anteiso	nd	nd	0.104602	0.220292	nd	nd	nd	nd	nd	nd	nd	nd
15:1 ω10c	0.297212	0.166682	0.341664	0.205306	0.23328	0.199572	0.223549	nd	0.250345	nd	0.284759	nd
15:0	0.15426	0.512282	0.126822	0.508658	0.133179	0.398486	0.139735	0.330377	0.140385	0.334149	nd	0.386541
16:1 iso ω10c	0.128718	nd	0.166689	0.237621	0.140892	0.147719	nd	nd	0.41069	nd	nd	nd
14:0 3OH	nd	nd	nd	nd	nd	nd	0.111727	nd	0.133589	nd	0.169959	nd
16:0 alcohol	0.962083	2.3165	1.8329	2.68135	0.950966	1.9088	1.08699	2.52838	0.993792	2.31244	1.02267	2.18346
16:0 iso	0.123195	nd	0.235128	0.493257	0.159112	0.23636	nd	0.112555	nd	nd	nd	nd
16:1 ω11c	25.9713	14.356	26.4676	16.9236	28.2701	17.6294	29.8095	16.2129	30.2277	14.4178	30.0334	13.0706
16:1 ω9c	nd	nd	nd	nd	nd	nd	nd	nd	0.0994459	nd	nd	nd
16:1*	0.223028	0.163889	nd	0.226115	0.264148	0.177803	0.280638	0.157606	0.295778	0.102475	0.265815	0.09532
16:0	2.38604	13.0324	2.40918	11.8427	2.61026	11.0867	2.2967	14.004	2.54316	19.6676	3.30712	20.7186
17:1 ω12c	0.382729	0.466012	0.403745	0.622173	0.348646	0.460161	0.29634	0.27674	0.299075	0.145882	0.375673	0.197403
17:0	nd	0.34446	nd	0.254624	nd	0.221869	nd	0.170642	nd	0.199782	nd	0.223199
18:1 iso ω12c	nd	nd	nd	0.182608	0.104317	0.133915	nd	nd	nd	nd	nd	nd
18:0 alcohol	1.80805	1.88862	3.21951	1.40876	1.48765	1.32198	1.69625	1.16073	1.53303	0.604844	1.34558	0.687925
18:0 iso	nd	nd	0.20232	0.295502	0.0948915	0.138	nd	nd	nd	nd	nd	nd
18:1 ω13c	31.6446	22.8119	30.1209	17.6835	30.8857	21.6865	28.6928	18.5221	27.5039	10.9489	26.2075	10.6806
18:1*	0.188042	0.233595	0.209338	0.175761	0.238611	0.220842	0.160573	0.140441	0.162791	0.0798685	nd	0.121004
18:0	0.968907	6.66743	1.04311	4.16738	0.968757	4.47128	0.683377	6.33061	0.813673	7.66393	1.12593	8.84602
17:0 3OH	nd	nd	0.283299	nd	0.26705	0.0931569	nd	nd	nd	nd	nd	nd
19:1 ω14c	nd	nd	nd	0.219299	0.158693	0.202976	nd	nd	nd	nd	nd	nd
19:0	nd	0.0857501	nd	nd	nd	nd	nd	nd	nd	nd	nd	nd
20:1 ω15c	3.02655	0.998054	2.49749	0.573477	2.28768	1.32107	1.83657	0.480245	1.66293	0.222922	1.42759	nd
20:0	0.936275	1.08509	0.581509	0.557863	0.652812	0.739808	0.347666	0.744375	0.353539	0.408876	0.586446	0.39994
sum saturated	26.2638	54.5004	25.8722	56.1961	26.3448	50.8884	26.2729	58.8027	27.0535	69.7913	30.5153	71.738
sum unsaturated	70.7247	40.8575	68.7921	39.0248	70.673	45.2724	70.5688	37.0117	70.0877	26.7448	66.6924	24.8244
others	3.01147	4.64211	5.33571	4.77906	2.9822	3.83915	3.15829	4.18553	2.85877	3.4639	2.79229	3.43763
* double bond not identified
nd = not detected

## Sheet: Table S5_Genome_info
Table S5 Summary of whole genome sequence characteristics of analyzed Macrococcus psychrotolerans sp. nov.
Bacterial strain	NRL/St 95/376T	NRL/St 13/116	NRL/St 21/332	19Msa1099	19Msa0499	19Msa1047
BioProject	PRJNA952914	PRJNA952914	PRJNA952914	PRJNA744395	PRJNA744395	PRJNA744395
BioSample	SAMN33945089	SAMN33945090	SAMN33945091	SAMN20089738	SAMN20089735	SAMN20089737
GenBank Accession no.	CP124591	CP124585	CP124577	CP079955	CP079969	CP080013
Sequencing plattform	Illumina NovaSeq; Oxford Nanopore MinION	Illumina NovaSeq; Oxford Nanopore MinION	Illumina NovaSeq; Oxford Nanopore MinION	Illumina NovaSeq; Oxford Nanopore MinION	Illumina NovaSeq; Oxford Nanopore MinION	Illumina NovaSeq; Oxford Nanopore MinION
Assembly method	Trycycler v0.5.0	Trycycler v0.5.0	Trycycler v0.5.0	Unicycler v0.4.4*	Unicycler v0.4.4*	Unicycler v0.4.4*
Chromosome size (bp)	2,038,890	2,045,792	2,056,035	2,101,682	2,101,511	2,101,508
G+C content (%)	37.2	37.2	37.2	37	37	37
No. of CDS (total)	2102	2122	2164	2418	2413	2432
RNAs	79	79	79	79	79	79
Prophages	0	1	1	2	2	2
Linear plasmid	0	0	0	1	1	1
Circular plasmids	6	5	7	8	9	10
SCC-like elements	1	0	0	0	0	0
Cromosomal Islands (CIs)	1(MpCINRL/St 95/376)	0	0	1(MpCI19Msa1099)	1	1

## Sheet: Table S6_Unique_genes
Table S6 Unique genes identified in Macrococcus psychrotolerans sp. nov. by protein sequences clustering using web-based OrthoVenn3. Sequences of strain NRL/St 95/376T are shown.
No.	Name	Plasmid/Genome	Protein id	Protein sequence
1	protein Rep	plasmid (CP124595)	PRJNA952914:QA539_10875	MEKYTEKKKRNQVFQNFIKKFVGEKQMDLIKDCNTFLAFVTDKEQTKKKLYKNNMCKNRFCPMCAWRRARKDALGLSLMMQYIKQEEKKEFIFLTLTTPNVKAENLNYEIQKYNKSFKKLVERKKVKAMMKGYVRKLEITYNKQRDDFNPHFHVLIAVNKSYFTDKRYYISQKEWLEMWRDVTGMPEITQVHVQKIKQNNNKELYEMAKYSGKDSDYLINQKIFDAYYKSLKGKQILVYSGLFKEARKKLKNGELDYLKEIDPTEYLYQIYYIWNQKEYLASELHELTEEEKRKINHQTINEIEEEK*
2	type I toxin-antitoxin system Fst family toxin	plasmid (CP124594)	PRJNA952914:QA539_10820	VEFLLVNVIAPLYVGVALALFSHWLDQRKS*
3	tyrosine-type recombinase/integrase	plasmid (CP124594)	PRJNA952914:QA539_10840	MNSVEPIRDVKKIQEMKEALSYYGSERDVFLFNLGINCGLRVSDMLGLKKKDIKDYTIKLREQKTRKQKQIPLYHLKEDIDRYIQFLEDEDYLFKSNKLDSEGKSKPISRVQAYRILNHSAKSIGLREIGTHSMRKTFGYHYYKKTKDVALLMDLFNHSSQSVTLRYIGINQDIINQSITSVMKGLFV*
4	hypothetical protein	plasmid (CP124594)	PRJNA952914:QA539_10865	MTNEYELFFTEWRDEQVSEAKKKSKIISFRVNADEYDVIAGTASSANLNITSYLKARALGGKIHRPLMKSEDIQSILPPLSKLSGEISRVGNNMNQSTRTLKSLAREPYIGSVELNAIKKLTEEFQASKHEFERLQNEVHQIWHRLK*
5	hypothetical protein	plasmid (CP124594)	PRJNA952914:QA539_10835	MEDGSEVKYGTNYNIVTDEKKNDTYKLVLDSANKRIVVTNLKNGIVSYKKLTTEVVIEEPSQLRKDDIEIDGRLSSSTDEKNILSRAAAGPPAGSVDGYKYVRTTKHSLENDVNNTTLLIGLMITGGNIAAGTTAKAAAKDLLKPIAAYIIGSKLPKVYWKERLYSKSKRIDN*
6	hypothetical protein	plasmid (CP124594)	PRJNA952914:QA539_10815	MTNIDYEKELQALEEKKKQLLKEKREKDKKELQTLKEVFGKDFPRKENGKFISLDEFKQNYVIAHKDQSEIDPNKFQAVQEELNQLKKALNGIADAMDDSRGYWHVSDLKGLTNWLSQFRTKG*
7	hypothetical protein	plasmid (CP124594)	PRJNA952914:QA539_10825	MSEDIKEEKRKYGFYHQKGEKIKVVFLDGKAVTGTYLFGAKYEIYIETEDGREITIFKHAVKYVYVID*
8	Lrp/AsnC family transcriptional regulator	plasmid (CP124594)	PRJNA952914:QA539_10845	MTYIMNDFENNFETIIAMDRTVERYNRHLKETEYRILNVLKQHSLKVIGFSHLKLQTIADLLHISKKTVYRILKNLDAKGYITKIHTVSGKRKNNGAMVFRINTYTQYEIIREKNVHAKMSTLNQVIKTGKELSQQALQHVHAKKETIFFLNLLNIFLSNRKRSVKKHSKVLYHNIKNSNIRIKPMEVPDEIYNVAKPFFSDEEILSLYKTMLKETIGNNIYSTEDHIEIMNYAIQSLVKAKKKVYHGQKSEIKSDRAYYIGIIREYIAQQFYVYHAVI*
9	hypothetical protein	plasmid (CP124594)	PRJNA952914:QA539_10850	MFTFLYYGIPICIVALCLYLIFVLTAKLEDHLASLRFTLPLSVMLFGIGFTISTWTPLSPLPYYQAHLHVQKVQQQSKIAETYLEGLVDKGLLDTTVKKHVTHQHFSVAQKKINQIDDPKKRKALMDKHSDYLSTYEHQIGDRLIQNLQLEHLSISEYSNLTAQDYENVRYQIQQQIQTPRTQQFFLERVEKLQKRPDLEYQSVTP*
10	hypothetical protein	plasmid (CP124594)	PRJNA952914:QA539_10830	MMNYTVKQLADKLEVTKATITNNAKALDLELKKIDNVIQIDDKQAVLISQRINKNKQANSMINKNPEDVSVSGSQTEEKDSRNDDLVEILKQQIEDLKKDKDEYINQVNNLNGLLKQQQTLLSQQQSLQLQSNEKIKALEIELNEIKEDVIEAQTVNINDKVYNELKNSDDRNKKGFLSKWFKK*
11	tyrosine-type recombinase/integrase	plasmid (CP124592)	PRJNA952914:QA539_10750	MNSVEPIRDVKKIQEMKEALAYYGSERDVFLFNLGINCGLRVSDMLGLKKKDIKDYTIKLREQKTRKQKQIPLYHLKEDIDRYIQFLEDEDYLFKSNKLDSDGNSKPISRVQAYRILNHSARSIDLSDIGTHSMRKTFGYHYYKKTKDVALLMDLFNHSSQSVTLKYIGINQDILNELIIEIMRDIFD*
12	relaxase/mobilization nuclease domain-containingprotein	plasmid (CP124592)	PRJNA952914:QA539_10790	MAQTKVASSRSATASIKYGRDGKDKDTQEKKCIAMSGINCDPSNAEYEFRVVRKAFNKAKDEGKDIQAHIIEQSFKGRDIDPFEVNQMGYELAERLNAELGGGFQAVVYTHGNTDNYHNHIVFNAVNLEDGHKYHCYQEKKIIERINDAVVQEHGYPVIEKYKERGTSVTIKEQKLKDKGEYIWKDDLRARIDQAFEKTKDSLHFDLERFKAHLTDLGVNIMERFNQKQQMTRFSYDFIDRDGKKRIIREKNLGVDYGAEGIQYGLEQERESYERFKRQSGFTSLPAGRTANAEVPESRDRIQQYARQVLDARIRDAGDETLQRDTQTGDAHGHQRKSNTQDRTSEDHPTQPGQDRRHDRGGFER
13	hypothetical protein	plasmid (CP124592)	PRJNA952914:QA539_10795	MKSEIEMHQTELNHSYLRTKLILNYIPVIISLIFVIFTIYYLMTGMH*
14	hypothetical protein	plasmid (CP124592)	PRJNA952914:QA539_10785	MTNEYELFFTEWRDEQVSEAKKKSKIISFRVNADEYDVIAGTASSANLNITSYLKARALGGKIHRPLMKSEDIQSILPPLSKLSGEISRVGNNMNQSTRALKALAREPYVGAVELNAIKKLTEEFQASQHEFERLQNEVHQIWHRLK*
15	DUF4004 family protein	genome (CP124591)	PRJNA952914:QA539_00260	MEDLISKKELLKVCDISYGQLYRWKRKKLIPEDWFVRKSTYTGQEAFFPRNKMIERIEMIKTLKDDHALDDLYQIFKEDYEVIEQRDYDSSLFEEHYWEIADSIFTKRNSVSHNEGMTLMFIELALNSGYFSKEEVLESAVIYHQNEMKDVNYYFVRAMGVFMLICAKEIVKISDNAKIIYELDDTKIQLAIQQKLKRGSHDDKESKY*
16	hypothetical protein	genome (CP124591)	PRJNA952914:QA539_00265	MTRNLNINAMTTIAAGEYDEIKVTGIGSVTGDIKADLIKVSGKMDAEGDISVRDFKVSGMTSIKGSLKADTMKTSGKTNIEGSIEGNDVHVSGMLDVEGNITGERLKVSGYLTVEGDIEVDHFECSGKIESDGLINAETINITLGNNCSAQEIGGKEITILDGKATENKGLFASLFIENKSGKLTCDLIEGDEIRLENVLCDVVRGKNIIIGKGCIIEKVEYTNTIEVIENATINEQTKI*
17	ABC transporter ATP-binding protein	genome (CP124591)	PRJNA952914:QA539_03445	VLALEVQNLSKVFKNKNDVVNAVDNVSFSIQKGKITCLLGENGAGKSTLIKCLVDLIIPDRGTIHYHIGNNPLSQIGCILEGERNVYYYLTVYDNLFYFGKLNKLRRNQLNHRIDEVLEVLDLSHKKFTYVAELSRGMQQKVALAIVMIRDPELLILDEPTLGLDVQSTNSLMEYLLKLTNAGKTIILTTHQMDVAEQLADQIILYKDGRIIKDISKQELFASFQNESYVNIVTDKKVTGYISEDMIYRIDMNILSKFIQKANEQNIQIKEITTERQDLKSIFVQVIGEYDD*
18	hypothetical protein	genome (CP124591)	PRJNA952914:QA539_03430	MKVDITGNHDIISNPLLVPSVIQIIALKNALVTGIGLLQNHEKQDDRISIDLHHDGEVEETTLLEFKTQLEQMLISYFKFAKFEVIVEVL*
19	HAMP domain-containing sensor histidine kinase	genome (CP124591)	PRJNA952914:QA539_01795	MRNQIRRLLLLFALLLFLLLISFSFIIYFSTKNSVDYQQQLLSESVINQEVQEHIINNNGNIKIKQSDHTEHKNIPTLYFITDGTRIIKQSEYGHRLIRYIQSHTHHKEYVHHYIAYENRHYHVSSRRVSADNTYYIYTIIDSTESYHALNKLKHMLIGVTFIYLFLIIILAYLLSIFSVKPYKKAIESQRVFVQNASHELKTPISVVKAGLSVLTVYEKDNLTSIGKETITDLNDEIEHMKDLVNQLLLLEIVQGYEMTRINLKPLCIEVTQRYQKLLNNKIQLKLTDTYISGNKDAIVQALNILFDNAIKYNDYNVGIQIKLNQGKLIFKDNGAGITDNELKNIFERFYRGKEVGSIEGTGIGLALFKEIMNAHDADVEVFNKKGLQFNILFKK*
20	APC family permease	genome (CP124591)	PRJNA952914:QA539_09900	MRGEIIKKPQKPVRKELEKNLSEKFVWAIAYGSSIGWGAFILPGDWIKSAGPIGATIGILLGALLMIVIAVSYGALVEKFPVSGGAFAFGYLGFGKYIAFFSSWFLTFGYICIVALNASAFSLIFKFLFPGLMTRGKLYTVAGWDVYVTEIILSSVILIIFGWISVKGASFSGNLQYVFCVILAVVVIMLFISSMFTKDFSFGYLSPIFNENMGALQSILMILAVAPWAFVGFDNIPQTAEEFNFAPSKTFKLIVFSLSASAFTYVAMILLTGWTVKDASRLGGDLFVTGSVIQSAFGYIGVGILSVAILMGIFTGLNGFLMSSSRLLFSMGRSGVMPRIFSRIHPKYNTPYIAIAFITLLALCSPWLGRTALTWIVDMSSTGVSIAYLVTCLSAYRLF…
21	hypothetical protein	genome (CP124591)	PRJNA952914:QA539_00265	MMTTNLNINAMTTIAAGEYDEIKVTGIGSVTGDIKADLIKVSGKMDAEGDISVRDFKVSGMTSIKGSLKADTMKTSGKTNIEGSIEGNDVHVSGMLDVEGNITGERLKVSGYLTVEGDIEVDHFECSGKIESDGLINAETINITLGNNCSAQEIGGKEITILDGKATENKGLFASLFIENKSGKLTCDLIEGDEIRLENVLCDVVRGKNIIIGKGCIIEKVEYTNTIEVIENATINEQIKI*
22	ABC transporter permease	genome (CP124591)	PRJNA952914:QA539_03450	MIDILYAEFIKFKGMFKRYYVDSIAEIISYLILFSGLTYAVVTRDSGNSNIVAQLLIGIFVWYIGINAIAIFTFILQEEMQLGTLEQIFLTKTNLNLMLLGRAIATFIFDAIGGIILSSGTLLFIFIFSPDLVKGHFNLIPLLNPLMILILILTMLGIYGFSFLLAGLSIIFKRISAITVILNYIFLFFTGVLVSGNNLPFVLDIFSKCLPITWGIININAIFDGTVSIGEIIMLIINSFVYFVIGVIVFNRLSYYARKKGSLNQY*
23	dihydrolipoamide acetyltransferase family protein	genome (CP124591)	PRJNA952914:QA539_01605	MSSRINMPKLGMTMTEGTIDEWYKSVGDEVKKGEAVCMIASEKLTLDVEAPEDGILTEITVEAGGRAKVGEQMGLVGDSLEDNQSPERSNQSTDDEAISESGEETNERAAIKDAAEKSPSFNRSHEDELNKKARDEDTPTSQSNSESNRIFITPLARRIAESNDISIEEVTGTGGNGRITKRDIEKAIDHVKVSSTTESTEATQVTAEGKPLSNMRRAIADNMMHSLQSTAQLTLHQKVEADALLKFNKKLKKEVSNNELDIKVTVTALITKAVALVLKDDARMNATYSDEKLYHHKDVNIGIATSLEDGLMVPVIHNAESKSIGEISSAIETLSAAARNGELSQGAMKDGTFTITNIGAGGIEYFTPVLNAPEVGILGVGSLQSEVALKDGKPYEKKM…
24	HIT family protein	genome (CP124591)	PRJNA952914:QA539_01405	MCIFCEGISENQKLLETQYFYVVYDIDPIQYGHLLIISNNHFEDIRDLEEDVCLELFKIEKYLISILEDVFKVDGVTIVRNNGNIMDEGLHFHQHMIPRYERDGFWDNVKTSGRKIDTRSLKNKIQEYKKVMK*
25	cytochrome c oxidase assembly protein	genome (CP124591)	PRJNA952914:QA539_00360	MYLKDRSWPLHRLLLWIAGLIFGASVMVEPFASMMHHRFDYHMYGHLLLGMLSPLLLVLSRPVTLLLKTSSVNFSRKVSRLMQSRYVSFISHPVTALILNIGGLWVLYRTPLFSLMHESMLVYYLVHLHIFLAGYLFTSVILAFEPMMHRYSFKLRSIVLIVSIALHQILSKSFYPYPPVGVEKIDAEKGAMIMYYGGDVIELIIIYLLCRNWYYSVRPNKHLIIQRKPEDR*
26	dihydrolipoyl dehydrogenase	genome (CP124591)	PRJNA952914:QA539_01590	MKEKYDVAVIGGGPGGYVAAIRLAQYGKEVVLFEANNLGGTCLNVGCIPSKSLLRSAEIVETIKHSEEFGVMSKGFNIDYKVIKSRKDEIVNQLVTGVGYLLKKNNITIKNEYVESIEQSEVLTKENRYDVSQIILATGSKPFVPKIAGIDEIEFDTTDTIFQWTELPDKMVIIGGGVIGVEMAQAFASFDVEVTVVEVAEEILLTEDKAARDLVRNHLKDQGVHIIEHASIKKIEKGMLKLQDKTIPFDKVLIATGRKNNLELAKKLNVALSENQKFVEVNENMQTSIKHIYAIGDIVPGLQLAHVASHEGTIAAAHICKEPFKSGDSNAVPRCVYTTPEIASFGMDLETALNQGFDAHVYQYDLSGNGKAMAYGDTQGFVKIISEQKYGEILGAVIC…
27	alpha-ketoacid dehydrogenase subunit beta	genome (CP124591)	PRJNA952914:QA539_01600	MIMSREITYMAAVTEAIDQAMEKDDTVILLGEDVAGGNTIEHLEGDEAWGGVFGLTKGIVGKYGRERVIDTPIAEQNYVGAGVGAAATGLRPIVELMFNDFIGYALDALLNQGSKMRYMFGGKAKIPMTLRTVHGAGASAAAQHSQSLYGMFGAIPGIKVVVPSNPYDAKGLLLAAVEDDNLVVFSEDKTLYGMKGDVPEEYYTVEIGKAKIIREGEDLSIVAIGKMVQIALEVADELEAADISVEVIDLVTVSPWDQETVLNSVKKTNRLIVIDEANPQSSTGHSISAVVGDKAFDYLDGPVKVITAPATPVPFASNLEKLYIPSKERVLEEADEIIQDLRK*
28	dihydrolipoamide acetyltransferase family protein	genome (CP124591)	PRJNA952914:QA539_01605	MSSRINMPKLGMTMTEGTIDEWYKSVGDEVKKGEAVCMIASEKLTLDVEAPEDGILTEITVEAGGRAKVGEQMGLVGDSLEDNQSPERSNQSTDDEAISESGEETNERAAIKDAAEKSPSFNRSHEDELNKKARDEDTPTSQSNSESNRIFITPLARRIAESNDISIEEVTGTGGNGRITKRDIEKAIDHVKVSSTTESTEATQVTAEGKPLSNMRRAIADNMMHSLQSTAQLTLHQKVEADALLKFNKKLKKEVSNNELDIKVTVTALITKAVALVLKDDARMNATYSDEKLYHHKDVNIGIATSLEDGLMVPVIHNAESKSIGEISSAIETLSAAARNGELSQGAMKDGTFTITNIGAGGIEYFTPVLNAPEVGILGVGSLQSEVALKDGKPYEKKM…
29	ABC transporter permease	genome (CP124591)	PRJNA952914:QA539_03450	MIDILYAEFIKFKGMFKRYYVDSIAEIISYLILFSGLTYAVVTRDSGNSNIVAQLLIGIFVWYIGINAIAIFTFILQEEMQLGTLEQIFLTKTNLNLMLLGRAIATFIFDAIGGIILSSGTLLFIFIFSPDLVKGHFNLIPLLNPLMILILILTMLGIYGFSFLLAGLSIIFKRISAITVILNYIFLFFTGVLVSGNNLPFVLDIFSKCLPITWGIININAIFDGTVSIGEIIMLIINSFVYFVIGVIVFNRLSYYARKKGSLNQY*
30	hypothetical protein	genome (CP124591)	PRJNA952914:QA539_00265	MMTTNLNINAMTTIAAGEYDEIKVTGIGSVTGDIKADLIKVSGKMDAEGDISVRDFKVSGMTSIKGSLKADTMKTSGKTNIEGSIEGNDVHVSGMLDVEGNITGERLKVSGYLTVEGDIEVDHFECSGKIESDGLINAETINITLGNNCSAQEIGGKEITILDGKATENKGLFASLFIENKSGKLTCDLIEGDEIRLENVLCDVVRGKNIIIGKGCIIEKVEYTNTIEVIENATINEQIKI*
31	APC family permease	genome (CP124591)	PRJNA952914:QA539_09900	MRGEIIKKPQKPVRKELEKNLSEKFVWAIAYGSSIGWGAFILPGDWIKSAGPIGATIGILLGALLMIVIAVSYGALVEKFPVSGGAFAFGYLGFGKYIAFFSSWFLTFGYICIVALNASAFSLIFKFLFPGLMTRGKLYTVAGWDVYVTEIILSSVILIIFGWISVKGASFSGNLQYVFCVILAVVVIMLFISSMFTKDFSFGYLSPIFNENMGALQSILMILAVAPWAFVGFDNIPQTAEEFNFAPSKTFKLIVFSLSASAFTYVAMILLTGWTVKDASRLGGDLFVTGSVIQSAFGYIGVGILSVAILMGIFTGLNGFLMSSSRLLFSMGRSGVMPRIFSRIHPKYNTPYIAIAFITLLALCSPWLGRTALTWIVDMSSTGVSIAYLVTCLSAYRLF…
32	HAMP domain-containing sensor histidine kinase	genome (CP124591)	PRJNA952914:QA539_01795	MRNQIRRLLLLFALLLFLLLISFSFIIYFSTKNSVDYQQQLLSESVINQEVQEHIINNNGNIKIKQSDHTEHKNIPTLYFITDGTRIIKQSEYGHRLIRYIQSHTHHKEYVHHYIAYENRHYHVSSRRVSADNTYYIYTIIDSTESYHALNKLKHMLIGVTFIYLFLIIILAYLLSIFSVKPYKKAIESQRVFVQNASHELKTPISVVKAGLSVLTVYEKDNLTSIGKETITDLNDEIEHMKDLVNQLLLLEIVQGYEMTRINLKPLCIEVTQRYQKLLNNKIQLKLTDTYISGNKDAIVQALNILFDNAIKYNDYNVGIQIKLNQGKLIFKDNGAGITDNELKNIFERFYRGKEVGSIEGTGIGLALFKEIMNAHDADVEVFNKKGLQFNILFKK*
33	GNAT family N-acetyltransferase	genome (CP124591)	PRJNA952914:QA539_00720	MNSKIRSMTEDDIPKIQHIAKLSWHDTYEGIIPLHIQDNFLEMAYSSSMLEKRLALTKMYVAEFEDQVVGFANFSKPDENGIAELAAIYLLPDYQNLRIGSTLIKHGISQMEGIKFIDVVVEKENKVGYNFYKKFGFLVQDEFEDDFDSHILKSVKMRLTL*
34	hypothetical protein	genome (CP124591)	PRJNA952914:QA539_08985	MKKIFKTMTNNASIPLKLKLTKGLFPRTAEVLAEVDLETGEVTFKVSEEDLIRIKKNIED*
35	hypothetical protein	genome (CP124591)	PRJNA952914:QA539_00725	MNTFHIALKRLPEEVQEMIMDKKLNDVLMYFMEHEVQDYYLMKYLSNIAHLKDEVEYHEMVASIYHFHFNYEVDAYDAAYYHYWRSLELTSFNDIELLEEFLQILDEPDFDIIEEENIEYVKNQIRLLEKESIIRI*
36	hypothetical protein	genome (CP124591)	PRJNA952914:QA539_02070	MDYFQARISIETSEYFRLLKEKYEEEASANMTQAMVIAKAIDDVAAITNWDKVIHDNSIKLRYIDKEELETKELRLRVQLSDQLKNTINNYKLLLPEYTKTRSVSIGVTLKFIFKGALLMRINPHIAEDKLSIDSKFEKYESILLEYVTPANRDKFIALLSDLKVEIKKL*
37	hypothetical protein	genome (CP124591)	PRJNA952914:QA539_08990	MKENIVYHILAIILSIAFLALYFYVMGTLYSADVWRFPLIILTLYFIVAFFSYPFIALDASAFALKIKPIRSLVQVGAFIIAPILLIRKIIVRRGHSYEKDI*
38	response regulator transcription factor	genome (CP124591)	PRJNA952914:QA539_01790	MRLLLVEDDLKLGKFTKLMLQSQGYVVTWVKSGSEAMDYIVLETFEVIILDWMLPDISGVDVIKRCRLADVNIPIIMMTARGTIDDKVEGFNAGADDYIVKPFEFDELHMRILALGRRSFGRMTNELKYEMFEIDYHEHNIKFNDIVLELTRKEYLLMKVLIEHKGGIVSKDMIMEHVYTIDEIVSDNAIESLIRRIRAKIGNDISPFMIKVVRNMGYRLIKHA*

## Sheet: Table S7_Plasmids
Table S7 Characteristics of plasmids identified in Macrococcus psychrotolerans sp. nov. strains.
Strain	Plasmid name and GenBank accession number	Size (kb)	Antimicrobial resistance / virulence factors	Mobilization / toxin-antitoxin systems	Replication genes	Nucleotide Identities/Query Coverage % (GenBank accession number) with plasmids in NCBI database
NRL/St 95/376T	pMP8659_1 (CP124592)	12.1				94.12/82 (M. equipercicus, CP073810.1)
	pMP8659_2 (CP124593)	10.4				98.73/84 (M. sciuri strain B9-58M, pSSLNP162, CP041886.1)
	pMP8659_3 (CP124594)	8.9		relaxase/mobilization nuclease domain containing protein (QYA39012.1)/type I toxin-antitoxin system Fst family toxin (QYA39014.1)/lactococcin 972 family bacteriocin (QYA39019.1)		99.54/89 (M. caseolyticus strain 19Msa0499, p19Msa0499_3, CP079974.1)
	pMP8659_4 (CP124595)	3.4			repUS56	93.54/49 (M. canis strain Epi3241-OR, pEpi3241-OR-2, CP073807.1)
	pMP8659_5 (CP124596)	2.4	qacH		rep21	99,87/100 (Staphylococcus saprophyticus plasmid pST2H6 qacH and rep2H6 genes, Y16945.1)
	pMP8659_6 (CP124597)	2.1			rep34	97,76/89 (Macrococcus sp. strain 19Msa0687 p19Msa0687_3, CP079968.1)
NRL/St 13/116	pMP13116_1 (CP124586)	9.7		relaxase/mobilization nuclease domain containing protein (QYA39012.1); Toxin Fst (QYA39014.1)		94,6/82 (CP079974.1; 19Msa0499); 84,6/82 (CP079959, 19Msa1099)
	pMP13116_2 (CP124587)	8	Host cell surface-exposed lipoprotein ;This is a family of lipoproteins that is involved in superinfection exclusion. Proteins in this family have been shown to act at the stage of DNA release from the phage head into the cell.		Site-specific DNA recombinase related to the DNA invertase PinE [Replication, recombination and repair]; repB	75.53/16 (M. bohemicus strain 19Msa0383, p19Msa0383_2, CP079986)
	pMP13116_3 (CP124588)	4.4	Aminoglycoside 6- adenylyltransferase (EC:2.7.7.-), this protein confers resistance to aminoglycoside antibiotics; resistance to streptomycin (Str) - FN435330.1	Relaxase/Mobilisation nuclease domain (rlx), MobC, MobA	repE, rep7A (1-611; NC005564)	99,9/100 (CP118985; S. equorum strain DSM 20674, skin of horse); 99,98/100 (MH090916; S. epidermidis strain 25S, pLF25 - 10.1016/j.resmic.2018.11.004)
	pMP13116_4 (CP124589)	2.8			repUS56 (AE016833: 1896-2783)	94,28/73 (CP080019.1; 19Msa1047, p19Msa1047_5)
	pMP13116_5 (CP124590)	2			repUS56 (AE016833: 1896-2783)	96,4/86 (CP073807, M. canis pEpi3241_OR-2)
NRL/St 21/332	pMP21332_1 (CP124578)	13.7		relaxase/mobilization nuclease domain-containing protein (QYA77740.1); type I toxin-antitoxin system Fst family toxin (QYA77742.1)		92.99/47 (M. caseolyticus strain 19Msa1047, p19Msa1047_4, CP080018.1)
	pMP21332_2 (CP124579)	12.3		relaxase/mobilization nuclease domain-containing protein (QYA39012.1); type I toxin-antitoxin system Fst family toxin (QYA39014.1), lactococcin 972 family bacteriocin (QYA39019.1)		98.61/95 (M. caseolyticus strain 19Msa0499, p19Msa0499_3, CP079974.1)
	pMP21332_3 (CP124580)	4.9	qacH		rep2H6	96.71/39 (S. saprophyticus, pST2H6, Y16945.1)
	pMP21332_4 (CP124581)	4.8			repUS56_1_EFA0012(pTEF1)	88.57/68 (S. simulans strain IVB6179, CP095106)
	pMP21332_5 (CP124582)	3.1				92.6/86 (M. caseolyticus strain 19Msa1047, p19Msa1047_7, CP080021)
	pMP21332_6 (CP124583)	2.1			repUS56_1_EFA0012(pTEF1)	94.89/84 (M. canis strain Epi3241-OR, pEpi3241-OR-2, CP073807.1)
	pMP21332_7 (CP124584)	1.9				96.32/100 (M. equipercicus strain Epi0143-OL, pEpi0143-OL-9, CP073818.1)
19Msa1099	p19Msa1099_1 (CP079957)	66.4	mecB	type IV secretory system conjugative DNA transfer family protein (QYA38970.1)/type I toxin-antitoxin system Fst family toxin (QYA38972.1)/relaxase MobL (QYA38982.1)		99.99/99 (M. caseolyticus strain 19Msa0499, p19Msa0499_1, CP079972), 99.05/63 (S. aureus isolate 70774229, pSAWWU4229, LT799381), 99.09/83 (M. canis strain KM0218, pKM0218, MF477836.1)
	p19Msa1099_2 (CP079958)	12		relaxase/mobilization nuclease domain-containing protein (QYA34197.1)/type I toxin-antitoxin system Fst family toxin (QYA34199.1)		100/100 (M. caseolyticus stran 19Msa1047, p19Msa1047_4, CP080018), 100/100 (Macrococcus sp. 19Msa0499, p19Msa0499_2, CP079973), 91.82/55 (M. equipercicus strain Epi0143-OL, pEpi0143-OL-1, CP073810.1)
	p19Msa1099_3 (CP079959)	11.8		relaxase/mobilization nuclease domain-containing (QYA34210.1), type I toxin-antitoxin system Fst family toxin (QYA34212.1), lactococcin 972 family bacteriocin (QYA34217.1)		100/100 (M. caseolyticus 19Msa0499, p19Msa0499_3, CP079974), 100/95 (M. caseolyticus 19Msa1047, p19Msa1047_3, CP080017)
	p19Msa1099_4 (CP079960)	5.2	quaternary ammonium compound efflux SMR transporter qacH (QYA34219.1)		repUS56_1_EFA0012(pTEF1)_AE016833	96.81/55 (S. saprophyticus, pST2H6, Y16945.1)
	p19Msa1099_5 (CP079961)	4.8			repUS56_1_EFA0012(pTEF1)_AE016833	100/99 (M. caseolyticus strain 19Msa0499, p19Msa0499_4, CP079975)
	p19Msa1099_6 (CP079962)	3.7				100/99 (M. caseolyticus strain 19Msa0499, p19Msa0499_5, CP079976.1)
	p19Msa1099_7 (CP079963)	3.5				100/100 (Macrococcus sp. strain 19Msa1047, p19Msa1047_7, CP080021)
	p19Msa1099_8 (CP079964)	1.9				100/100 (Macrococcus sp. Strain 19Msa1047, p19Msa1047_10, CP080024)
	p19Msa1099_9 (CP079956)	150	drug efflux pump NorA	VirB4 ATPase; T4SS inner membrane complex	repB	100/100 (Macrococcus sp. strain 19Msa0499 and 19Msa1047, p19Msa0499_10 and p19Msa1047_11)
19Msa0499	p19Msa0499_1 (CP079972)	66.4	mecB	type IV secretory system conjugative DNA transfer family protein (QYA38970.1)/type I toxin-antitoxin system Fst family toxin (QYA38972.1)/relaxase MobL (QYA38982.1)		99.05/63 (S. aureus isolate 70774229, pSAWWU4229, LT799381), 99.09/83 (M. canis strain KM0218, pKM0218, MF477836.1)
	p19Msa0499_2 (CP079973)	12		relaxase/mobilization nuclease domain-containing protein (QYA34197.1)/type I toxin-antitoxin system Fst family toxin (QYA34199.1)		100/100 (M. caseolyticus stran 19Msa1047, p19Msa1047_4, CP080018)
	p19Msa0499_3 (CP079974)	11.8		relaxase/mobilization nuclease domain-containing protein (QYA39012.1), type I toxin-antitoxin system Fst family toxin (QYA39014.1)		99.96/95 (M. caseolyticus 19Msa1047, p19Msa1047_3, CP080017)
	p19Msa0499_4 (CP079975)	4.8			repUS56_1_EFA0012(pTEF1)_AE016833	100/99 (Macrococcus sp. strain 19Msa1099, p19Msa1099_5, CP079961)
	p19Msa0499_5 (CP079976)	3.7				100/99 (Macrococcus sp. strain 19Msa1099, p19Msa1099_6, CP079962)
	p19Msa0499_6 (CP079977)	3.5				100/100 (M. caseolyticus stran 19Msa1047, p19Msa1047_7, CP080021), 91.72/55 (M. equipercicus strain Epi0143-OL, pEpi0143-OL-5, CP073814)
	p19Msa0499_7 (CP079978)	2.8			repUS56_1_EFA0012(pTEF1) AE016833; protein rep (WP_219495033.1)	100/100 (Macrococcus sp. strain 19Msa1047 p19Msa1047_8, CP080022.1)
	p19Msa0499_8 (CP079979)	2.4				99.16/100 (Macrococcus sp. 19Msa1099 p19Msa1099_4, CP079960.1)
	p19Msa0499_9 (CP079980)	1.9			replication initiation factor domain-containing protein (WP_219495036.1)	100/100 (Macrococcus sp. strain 19Msa1047 p19Msa1047_10, CP080024.1)
	p19Msa0499_10 (CP079970)	150	drug efflux pump NorA	VirB4 ATPase; T4SS inner membrane complex	repB	100/100 (Macrococcus sp. strain 19Msa1099 and 19Msa1047, p19Msa1099_9 and p19Msa1047_11)
19Msa1047	p19Msa1047_1 (CP080015)	68.6	mecB	type IV secretory system conjugative DNA transfer family protein (QYA38970.1)/type I toxin-antitoxin system Fst family toxin (QYA38972.1)/relaxase MobL (QYA38982.1)		99.05/66 (S. aureus isolate 70774229, pSAWWU4229, LT799381), 99.09/83 (M. canis strain KM0218, pKM0218, MF477836.1)
	p19Msa1047_2 (CP080016)	13		CapA (WP_219494989)/relaxase/mobilization nuclease domain-containing protein (QYA77708.1)/MFS transporter (WP_219494991)/IS30 family transposase (WP_219494999)		89.67/66 (Macrococcus sp. strain 19Msa1047 p19Msa1047_3, CP080017)
	p19Msa1047_3 (CP080017)	12.6		relaxase/mobilization nuclease domain-containing (QYA77723.1), IS30 family transposase (QYA77728.1), DUF1430 domain-containing protein (QYA77719.1)		100/90 (Macrococcus sp. 19Msa1099 p19Msa1099_3, CP079959)
	p19Msa1047_4 (CP080018)	12		amino acid ABC transporter permease (QYA77735.1)/relaxase/mobilization nuclease domain-containing protein (QYA77740.1)		100/100 (Macrococcus sp. 19Msa1099 plasmid p19Msa1099_2, CP079958.1; Macrococcus sp. strain 19Msa0499 plasmid p19Msa0499_2, CP079973.1)
	p19Msa1047_5 (CP080019)	4.8		protein rep (QYA77747.1)	repUS56_1_EFA0012(pTEF1)_AE016833	100/100 (Macrococcus sp. strain 19Msa0499 plasmid p19Msa0499_4, CP079975.1)
	p19Msa1047_6 (CP080020)	3.7			replication initiation protein (QYA77751.1)	100/100 (Macrococcus sp. 19Msa1099 plasmid p19Msa1099_6, CP079962.1)
	p19Msa1047_7 (CP080021)	3.5		replication initiation factor domain-containing protein (WP_220541483.1)/MobV family relaxase (WP_219495030.1)		100/100 (Macrococcus sp. 19Msa1099 plasmid p19Msa1099_7, CP079963.1)
	p19Msa1047_8 (CP080022)	2.8			repUS56_1_EFA0012(pTEF1)_AE016833; protein rep (WP_219495033)	100/100 (Macrococcus sp. strain 19Msa1047 plasmid p19Msa1047_8, CP080022.1)
	p19Msa1047_9 (CP080023)	2.4			protein rep (WP_219495034.1)	100/100 (Macrococcus sp. strain 19Msa0499 p19Msa0499_8, CP079979.1)
	p19Msa1047_10 (CP080024)	1.9			replication initiation factor domain-containing protein (WP_219495036.1)	100/100 (Macrococcus caseolyticum strain 19Msa0499 p19Msa0499_9, CP079980.1)
	p19Msa1047_11 (CP080014)	150	drug efflux pump NorA	VirB4 ATPase; T4SS inner membrane complex	repB	100/100 (Macrococcus sp. strain 19Msa1099 and 19Msa0499, p19Msa1099_9 and p19Msa0499_10)
